# Supplementary material for: Zidovudine, an anti-viral drug, resensitizes gemcitabine-resistant pancreatic cancer cells to gemcitabine by inhibition of the Akt-GSK3β-Snail pathway
Source: Cell Death Dis. 2015 Jun 25;6(6):e1795–. doi: 10.1038/cddis.2015.172 (PMC4669843; doi:10.1038/cddis.2015.172)
Supplement: Supplementary Table S1 [file cddis2015172x5.xlsx]

## Sheet: Sheet1
Table S1. Compounds used for sucreening.
Compound name	Effect(s) or Defined aim
5-Fluorouracil	Anti-cancer
a-Tocopherol	Antioxidant
Aaptamine	Anti-leishmania
Acarbose	Antidiabetic
Acebutolol	Antihypertensive
Acemetacin	Anti-inflammatory agent
Acetaminophen	Anti-inflammatory agent, Analgesic, Antipyretic
Acetazolamide	Treatment of glaucoma
Acetilcisteina	Expectorant
Acetohexamide	Hypoglycemic agent
Acetylcholine	Anti-paresis of intestine
Aciclovir	Antiviral agent
ActinomycinD	Anti-cancer/Anti-biotic
Adenosine	cerebral metabolic activator
Alacepril	Anti-hypertensive
Albendazole	Anthelmintic
Aldioxa	Treatment of gastric ulcer
Alendronate	Anti-osteoporosis
Allopurinol	Antihyperuricemia
Alprenolol	Antiangina
Alprostadil	Erectile dysfunction
Amantadine	Treatment of Parkinson's disease
Ambroxol	Antitussive, Expectorant
Amcinonide	Anti-inflammatory agent
Amikacin	Anti-biotic
Aminobenzoate	Painkilling, Anti-pruritic
Aminophylline	Antiasthma
Amiodarone	Antiarrhythmia
Amitriptyline	Antidepressant
Amlodipine	Antihypertensive
Amorolfine	Anti-mycosis
Amoxapine	Anti-depressant
Amoxicillin	Antibiotic
Amphotericin B	Anti-mycosis
Ampicillin	Anti-biotic
Ampiroxicam	Anti-inflammatory agent, Analgesic, Anti-pyretic
Amrinone	Treatment of congestive heart failure
Aniracetam	Ampakine
Antimony	Anthelmintic
Aspirin	Antiphlogistic, Analgesic, Anticoagulant, Antipyretic
Atenolol	Antihypertensive
Atorvastatin	Antidyslipidemia
Auranofin	Antirheumatic agent
Aurothiomalate	Antirheumatic agent
Avarol	Anti-bacterial agent
Azelastine	Antihistamine
Aztreonam	Antibiotic
Baclofen	Anti-convulsant
Barbital	Hypnotic, Sedative/Anxiolytic agent
Beclomethasone	Anti-inflammatory agent/Treatment of asthma
Bekanamycin sulfate	Anti-biotic
Benazepril	Antihypertensive
Benzbromarone	Anti-podagric
Berberine chloride	Anti-diarrheal
Betahistine	Anti-vertigenous drug
Betamethasone	Anti-inflammatory agent
Bethanechol	Parasympathomimetic agent
Bezafibrate	Antidyslipidemia
Bicalutamide	Anti-cancer
Bifonazole	Anti-mycosis
Biperiden	Treatment of Parkinson's disease
Bisacodyl	Antidiarrheal
Bromazepam	Anxiolytic agent
Bromhexine	Antitussive, Expectorant
Bromocriptine	Treatment of Parkinson's disease
Budesonide	Treatment of asthma
Bufexamac	Anti-inflammatory agent
Bumetanide	Diuretic
Bupivacaine	Local anesthetic
Busulfan	Anti-cancer
Butorphanol	Narcotic analgesic
Caffeine	Treatment of the ADHD
Calcium folinate	prevent serious blood cell disorders
Camostat	Treatment of pancreatitis
Canrenoate	Diuretic
Captopril	Antihypertensive
Carbamazepin	Treatment of epilepsy and bipolar disorder
Carbazochrome	Antihemorrhagic
Carboplatin	Anti-cancer
Carmofur	Anti-cancer
Carvedilol	Antihypertensive
Cefaclor	Antibiotic
Cefadroxil	Anti-biotic
Cefalexin	Anti-biotic
Cefalotin	Anti-biotic
Cefazolin	Anti-biotic
Cefsulodin	Anti-biotic
Ceftazidime	Anti-biotic
Ceftriaxone	Anti-biotic
Celecoxib	Nonsteroidal Anti-inflammatory agent
Cepharanthine	Treatment of leukopenia
Cetirizine	Antihistamine
Chartreusin	Anti-bacterial agent
Chenodeoxycholic acid	gallstone dissolving
Chloramphenicol	Antibiotic
Chlordiazepoxide	Anxiolytic agent
Chlormadinone	Treatment of prostatomegaly
Chlorpheniramine	Antihistamine
Chlorpromazine	Antipsychotic
Chlorpropamide	Hypoglycemic agent
Chlorzoxazone	Skeletal muscle relaxant
Ciclopirox olamine	Anti-mycosis
Ciclosporin	Immunosuppressant
Cilostazol	Anticoagulant
Cimetidine	Treatment of heartburn and peptic ulcers
Ciprofloxacin	Anti-bacterial agent
Cisplatin	Anti-cancer
Citicoline	Cerebral stimulant
Clarithromycin	Antibiotic
Clemastine	Antihistamine
Clenbuterol	Bronchodilator
Clobazam	Anti-convulsant
Clobetasol	Anti-inflammatory agent
Clobetasone	Anti-inflammatory agent
Clofazimine	Treatment of Hansen's disease
Clofibrate	Antidyslipidemia
Clomifene	ovulation induction
Clomipramine	Anti-depressant
Clonidine	a2 adrenergic agonist
Cloperastine	Anti-tussive
Clotiazepam	Anxiolytic agent, Anticonvulsant
Clotrimazole	Anti-mycosis
Colchicine	Antihyperuricemia
Colistin	Anti-biotic
Cortisone	Anti-inflammatory agent
Cyanamide	alcohol deterrent agent
Cyclophosphamide	Anti-cancer
Cyprohrptadine	Antihistamine
Cytarabine	Anti-cancer
Cytochrome c	cerebral ameliorator
Dacarbazine	Anti-cancer
Dantrolene	Muscle relaxant
Deferoxamine	Treatment of heavy metal poisoning
Dehydrocholic acid	Cholagogue
Dequalinium	Anti-bacterial agent
Dexamethasone	Anti-inflammatory agent
Dextromethorphan	Antitussive, Expectorant
Diazepam	Anxiolytic agent, Anticonvulsant
Dibucaine	Local anesthetic
Diclofenac	Anti-inflammatory agent, Analgesic, Antipyretic
Dicylomine	Treatment of heartburn and peptic ulcers
Diethylcarbamazine	Anthelmintic
Diflorasone	Anti-inflammatory agent
Diflunisal	Anti-inflammatory agent, Analgesic, Antipyretic
Difluprednate	Anti-inflammatory agent
Digitoxin	Treatment of heart failure
Digoxin	Treatment of heart failure
Dihydroergotamine	Treatment of orthostatic hypotension
Diisopropylamine	Improvement of the liver function
Diltiazem	Vasodilator
Dimenhydrinate	Anti-nausea
Diphenhydramine	Antihistamine
Diphenidol	Anti-vertigenous drug
Dipyridamole	Vasodilator
Disopyramide	Antiarrhythmic
Disulfiram	Alcohol deterrent agent
Domiphen	Intraoral germicide
Domperidone	Antiemetic
Dopamine	Treatment of heart failure
Doxapram	Respiratory stimulant
Doxazosin	Antihypertensive
Doxifluridine	Anti-cancer
Doxorubicin	Anti-cancer
Droperidol	Neuroleptic
Ebastine	Antihistamine
Econazole	Anti-mycosis
Edrophonium	Diagnosis of myasthenia gravis
Elastase	Antidyslipidemia
Emedastine	Antihistamine
Enalapril	Antihypertensive
Enoxacin	Antibiotic
Eperisone	Anti-convulsant
Ergometrine	uterotonic
Estazolam	Anxiolytic agent, Anticonvulsant
Estradiol	Treatment of climacteric disorder
Estriol	Treatment of osteoporosis
Ethinylestradiol	Anti-cancer
Ethionamide	Anti-tuberculosis
Ethosuximide	Anti-convulsant
Etizolam	Anxiolytic agent, Anticonvulsan, Hypnotic, Sedative
Etodolac	Anti-inflammatory agent, Analgesic, Antipyretic
Etoposide	Anti-cancer
Famotidine	Treatment of heartburn and peptic ulcers
Felodipine	Antihypertensive
Fenofibrate	Antidyslipidemia
Fenoterol	Anti-tussive
Finasteride	Treatment of male pattern aloecia
Flavoxate	Anticholinergic
Fleroxacin	Anti-bacterial agent
Fluconazole	Anti-mycosis
Flufenamic acid	Anti-inflammatory agent
Flumetasone	Anti-inflammatory agent
Fluocinolone	Anti-pruritic
Fluocinonide	Anti-inflammatory agent
Fluorometholone	Anti-inflammatory agent
Fluorouracil	Anti-cancer
Flurbiprofen	Anti-inflammatory agent
Flurbiprofen	analgesia, Anti-inflammatory agent
Flutamide	Nonsteroidal antiandrogen agent
Fluvoxamine	Antidepressant
Forskolin	Activator of cyclic AMP
Fosfomycin	Anti-biotic
Furosemide	Antihypertensive
Gabexate	Treatment of pancreatitis
Ganciclovir	Anti-viral agent
Gatifloxacin	Anti-bacterial agent
Gefitinib	Anti-cancer
Gemcitabine	Anti-cancer
Gentamicin	Antibiotic
Glibenclamide	Hypoglycemic agent
Gliclazide	Hypoglycemic agent
Glimepiride	Hypoglycemic agent
Glutathione	Anti-dote
Glycyrrhetinic acid	Anti-pruritic
Gold sodium thiomalate	Anti-rheumatic agent
Granisetron	Antiemetic
Griseofulvin	Anti-mycosis
Guaiacol	Sedative
Guaifenesin	Antitussive, Expectorant
Guanfacine	Anti-hypertensive
Halcinonide	Anti-inflammatory agent
Haloperidol	Anti-psychotic
Hydralazine	Antihypertensive
Hydrocortisone	Anti-inflammatory agent
Hydroxyzine	Antihistamine
Ibudilast	Antiinflammatory agent
Ibuprofen	Anti-inflammatory agent, Analgesic, Antipyretic
Idarubicin	Anti-cancer
Idebenone	Cerebral stimulant
Idoxuridine	Anti-viral agent
Ifosfamide	Anti-cancer
Imatinib	Anti-cancer
Imipramine	Antidepressant
Indapamide	Antihypertensive
Indinavir	Antiviral agent
Indometacin	Anti-inflammatory agent, Analgesic, Antipyretic
Insulin	Anti-diabetic
Ipratropium	Antiasthma
Ipriflavone	Anti-osteoporosis
Irinotecan	Anti-cancer
Irsogladine	Treatment of gastric ulcer
Isoniazid	Antituberculosis
Isopropylantipyrine	Analgesic, Anti-pyretic
Isoproterenol	Treatment of bradycardia, heart block, or asthma
Isosorbide dinitrate	Treatment of angina pectoris
Isoxsuprine	Vasodilator
Ivermectin	Anthelmintic
Josamycin	Anti-biotic
Kanamycin	Antibiotic
Ketoconazole	Anti-mycosis
Ketoprofen	Anti-inflammatory agent
Ketotifen	Anti-histamine
Kuanoniamine	Anti-cancer
L-cysteine	Expectorant
l-Isoprenaline	Cardiac/Bronchodilator
Labetalol	Antihypertensive
Lactitol hydrate	Treatment of hyperammonemia
Lamivudine	Antiviral agent
Lanatoside C	Cardiac
Lansoprazole	Treatment of heartburn and peptic ulcers
Levofloxacin	Anti-bacterial agent
Lidocaine	Antiarrhythmic
Linezolid	Anti-bacterial agent
Liothyronine	Synthetic thyroid hormone
Lisinopril	Antihypertensive
Lithium carbonate	Antimanic agent
Lomefloxacin	Anti-bacterial agent
Lomerizine	Migraine medication
Loperamide	Antidiarrheal
Losartan	Antihypertensive
Lysozyme	Anti-phlogistic enzyme agent
Manumycin	Anti-cancer
Maprotiline	Anti-depressant
Mazindol	Appetite suppressing agent
Mebendazole	Anthelmintic（Trichuriasis）
Medazepam	Anxiolytic agent
Mefenamic acid	Anti-inflammatory agent, Analgesic, Antipyretic
Mefloquine	Anti-malarial
Meloxicam	Anti-inflammatory agent, Analgesic, Antipyretic
Melphalan	Anti-cancer
Mepenzolate	Colitis treatment
Mepivacaine	Local anesthetic
Mercaptopurine	Anti-cancer
Meropenem	Anti-bacterial agent
Mesalazine	Colitis treatment
Metformin	Hypoglycemic agent
Methotrexate	Anti-cancer/Anti-rheumatic agent
Methoxsalen	Treatment of vitiligo vulgaris
Methoxyphenamine	Anti-tussive
Methyl Salicylate	Antiphlogistic, Analgesic
Methyldopa	Antihypertensive
Methylphenidate	Treatment of the ADHD
Metoclopramide	Antiemetic
Metolazone	Antihypertensive
Metoprolol	Antihypertensive
Metronidazole	Anthelmintic
Mexiletine	Antiarrhythmic
Mianserin	Antidepressant
Miconazole	Anti-mycosis
Midecamycin	Anti-biotic
Midodrine	Vasoconstrictor
Milrinone	Treatment of heart failure
Minocycline	Antibiotic
Minoxidil	Hair growth stimulant
Mitomycin C	Anti-cancer
Moxisylyte	Cerebral circulation improving agent
Mupirocin	Anti-bacterial agent
Nabumetone	Anti-inflammatory agent
Nadifloxacin	Anti-bacterial agent
Nadolol	Antihypertensive
Nalidixic acid	Antibiotic
Naphazoline	Vasoconstrictor
Naproxen	Anti-inflammatory agent, Analgesic, Antipyretic
Nateglinide	Hypoglycemic agent
Neostigmine	Parasympathomimetic
Netilmicin	Anti-bacterial agent
Nicardipine	Antihypertensive
Nicergoline	Cerebral circulation improving agent
Nicorandil	Coronary vasodilator
Nicotine	Non-smoking aid
Nifedipine	Coronary vasodilator
Nimustine	Anti-cancer
Nitrazepam	Anxiolytic agent, Anticonvulsant
Nitrendipine	Antihypertensive
Nitroprusside	Vasodilator
Norephedrine	Anti-cold
Norfloxacin	Antibiotic
Nortriptyline	Anti-depressant
Noscapine	Anti-tussive
Ofloxacin	Antibiotic
Omeprazole	Treatment of gastric ulcer
Ondansetron	Antiemetic
Oxaprozin	Anti-inflammatory agent
Oxatomide	Anti-allergic agent
Oxazolam	Anxiolytic agent
Oxethazaine	Local anesthetic
Oxiconazole	Anti-mycosis
Oxprenolol	Treatment of angina and arrhythmia
Oxybutynin	Treatment of urination disorder
Oxymetazoline	Vasoconstrictor
Oxytetracycline	Anti-biotic
Ozagrel	Antiasthma
Papaverine	Anti-convulsant
Paroxetine	Antidepressant
Penicillamine	Anti-rheumatic agent
Pentamidine	Anti-protozoal agent
Pentobarbital	Hypnotic, Sedative/Anxiolytic agent
Pentoxifylline	Cerebral circulation improving agent
Pergolide	Treatment of Parkinson's disease
Perphenazine	Antipsychotic
Phenobarbital	Antiepileptic agent
Phentolamine	Anti-cancer
Phenylephrine	Vasoconstrictor
Phenytoin	Antiepileptic agent
Phytonadione	Vitamin K preparation
Piericidin	Anti-bacterial agent
Pilocarpine	Treatment of glaucoma
Pimozide	Anti-psychotic
Pindolol	Antihypertensive
Pipemidic acid	Antibiotic
Pirenzepine	Treatment of peptic ulcers
Piroxicam	Anti-inflammatory agent, Analgesic, Antipyretic
Polymyxin B	Antibiotic
Pravastatin	Antidyslipidemia
Praziquantel	Anthelmintic
Prazosin	Anti-hypertensive
Prednisolone	Anti-inflammatory agent
Primidone	Anti-convulsant
Probenecid	Antihyperuricemia
Probucol	Antidyslipidemia
Procainamide	Antiarrhythmic
Procarbazine	Anti-cancer
Procaterol	Sympathomimetic agent
Prodigiosin	Anti-bacterial agent
Progesterone	Progestogen
Proglumide	Treatment of stomach ulcers
Promethazine	Antihistamine
Propafenone	Antiarrhythmic
Propionic acid	Additive
Propranolol	Antihypertensive
Protamine	Antidote for heparin
Protoporphyrin	Liver function improving agent
Prulifloxacin	Anti-bacterial agent
Pyrantel Pamoate	Anthelmintic
Pyrazinecarboxamide	Antituberculosis
Questiomycin	Anti-cancer
Quinapril	Antihypertensive
Quinidine	Antiarrhythmic
Raloxifene	Anti-osteoporosis
Ramatroban	Anti-allergic agent
Ranitidine	Treatment of peptic ulcers
Ranitidne	Treatment of heartburn and peptic ulcers
Reserpine	Anti-psychotic/Anti-hypertensive
Resistomycin	Anti-bacterial agent
Rifanpicin	Antituberculosis
Riluzole	Treatment of amyotrophic lateral sclerosis
Risedronate	Anti-osteoporosis
Rofecoxib	Anti-inflammatory agent
Ropylthiouracil	Anti-thyroid agent
Roxithromycin	Anti-biotic
Salbutamol	b2-adrenergic receptor agonist
Salicylamide	Anti-pyretic analgesic
Santonin	Anthelmintic(Ascariasis)
Scopolamine	Anti-vertigenous drug
Secobarbital	Hypnotic, Sedative
Sennoside	Cathartic
Simvastatin	Antidyslipidemia
Sisomicin sulfate	Anti-biotic
Sodium thiosulfate	Treatment of heavy metal poisoning
Spectinomycin	Anti-biotic
Spiperone	Anti-psychotic
Spironolactone	Antihypertensive
Streptomycin	Anti-biotic
Sulconazole	Anti-mycosis
Sulfadiazine	Anti-bacterial agent
Sulfamethoxazole	Antibiotic
Sulfamonomethoxine	Anti-bacterial agent
Sulfisoxazole	Anti-bacterial agent
Sulindac	Anti-inflammatory agent, Analgesic, Antipyretic
Sulpiride	Antipsychotic
Sulpyrine	Anti-inflammatory agent
Sumatriptan	Vasoconstrictor
Tegafur	Anti-cancer
Teprenone	Treatment of heartburn and peptic ulcers
Terazosin	Antihypertensive
Terbinafine	Oral Anti-mycosis
Terbutaline	Bronchodilator
Tetracaine	Local anesthetic
Tetracycline	Anti-biotic
Theophylline	Antiasthma
Thiamphenicol	Antibiotic
Thiamylal	General anesthetic
Thioctic acid	Nutrients and tonics
Thiopental	General anesthetic
Thioridazine	Anti-psychotic
Tiapride	Ampakine
Ticlopidine	Anticoagulant
Tiemonium	Anti-cholinergic
Timolol	Treatment of glaucoma
Tiopronin	Treatment of cystinuria
Tipepidine	Antitussive, Expectorant
Tizanidine	Anti-convulsant
Tobramycin	Anti-biotic
Tocopherol	Treatment of hypertonia and hyperlipemia
Tofisopam	Anti-anxiety agent
Tolazoline	Vasodilator
Tolbutamide	Hypoglycemic agent
Tolnaftate	Anti-mycosis
Tolperisone	Anti-convulsant
Toremifene	Treatment of the breast cancer
Tosufloxacin	Anti-bacterial agent
Tramadol	Analgesics
Tranexamic acid	Treatment of the allergic disease of the skin
Tranilast	Antihistamine
Trazodone	Antidepressant
Triamcinolone	Anti-inflammatory agent
Triamterene	Antihypertensive
Triazolam	Anxiolytic agent, Anticonvulsant
Trichlormethiazide	Antihypertensive
Trihexyphenidyl	Treatment of Parkinson's disease
Trimebutine	Antiemetic
Trimipramine	Anti-depressant
Triprolidine	Antihistamine
Troglitazone	Hypoglycemic agent
Tropicamide	Mydriatic
Tulobuterol	Bronchodilator
Tyloxapol	Expectorant
Urapidil	Antihypertensive
Ursodeoxycholic acid	Cholagogue
Valproate	Antiepileptic agent
Vancomycin	Antibiotic
Verapamil	Coronary vasodilator
Vidarabine	Anti-viral agent
Vinpocetine	Cerebral circulation improving agent
Warfarin	Anticoagulant
Zafirlukast	Treatment of asthma
Zidovudine	Antiviral agent
γ-oryzanol	Autonomic nerve-adjusting agent
